# Supplementary material for: A polygenic risk score modifies the cardiovascular risk associated with obstructive sleep apnea
Source: Sleep Adv. 2026 Mar 23;7(2):zpag037. doi: 10.1093/sleepadvances/zpag037 (PMC13122618; doi:10.1093/sleepadvances/zpag037)
Supplement: zpag037_Supplemental_Files [file zpag037_supplemental_files.zip]

Archive with 2 entries (2 files):
- Online_Supplement_zpag037.docx
- OSAxPRS_graphical_abstract_V1_zpag037.pdf
